# Supplementary material for: The Exon Junction Complex Core Represses Cancer-Specific Mature mRNA Re-splicing: A Potential Key Role in Terminating Splicing
Source: Int J Mol Sci. 2021 Jun 17;22(12):6519. doi: 10.3390/ijms22126519 (PMC8234774; doi:10.3390/ijms22126519)
Supplement: Supplementary file 1 [file ijms-22-06519-s001.zip]

Archive with 2 entries (2 files):
- ijms-1195587(1).zip
- ijms-1195587-supplementary.pdf
